# Supplementary material for: Molecular Analysis of Pathogenicity, Adhesive Matrix Molecules (MSCRAMMs) and Biofilm Genes of Coagulase-Negative Staphylococci Isolated from Ready-to-Eat Food
Source: Int J Environ Res Public Health. 2023 Jan 12;20(2):1375. doi: 10.3390/ijerph20021375 (PMC9859056; doi:10.3390/ijerph20021375)
Supplement: Supplementary file 1 [file ijerph-20-01375-s001.zip]

Archive with 1 entries (1 files):
- ijerph-2019079-supplementary.pdf
